# Supplementary material for: Examining the Effect of Genes on Depression as Mediated by Smoking and Modified by Sex
Source: Genes (Basel). 2024 Apr 27;15(5):565. doi: 10.3390/genes15050565 (PMC11120779; doi:10.3390/genes15050565)
Supplement: Supplementary file 1 [file genes-15-00565-s001.zip]

Archive with 1 entries (1 files):
- genes-2946681-supplementary.pdf
